# Supplementary material for: Design of Novel Coumarin Derivatives as NUDT5 Antagonists That Act by Restricting ATP Synthesis in Breast Cancer Cells
Source: Molecules. 2022 Dec 22;28(1):89. doi: 10.3390/molecules28010089 (PMC9822328; doi:10.3390/molecules28010089)
Supplement: Supplementary file 1 [file molecules-28-00089-s001.zip]

Archive with 4 entries (4 files):
- Supplementary Materials File S1.pdf
- Supplementary Materials File S2.pdf
- Supplementary Materials File S3.jpg
- Supplementary Materials File S4.pdf
